# Supplementary material for: A transgenic rotifer-based RNA interference approach for antiviral protection against Covert mortality nodavirus in shrimp aquaculture
Source: Front Microbiol. 2026 Jun 10;17:1860691. doi: 10.3389/fmicb.2026.1860691 (PMC13312535; doi:10.3389/fmicb.2026.1860691)
Supplement: Supplementary file 1 [file Table_1.xlsx]

## Sheet: Table S1
Strains	Source
Escherichia coli DH5α	TSINGKE Biotech
Recombinant DNA	Sequences (5’-3’)	Source
pPB-donor	Lab collection	Lab collection
pPB-helper	Lab collection	Lab collection
pPB-donor-promoter	CTTGAGATCCTTTTTTTCTGCGCGTAATCTGCTGCTTGCAAACAAAAAAACCACCGCTACCAGCGGTGGTTTGTTTGCCGGATCAAGAGCTACCAACTCTTTTTCCGAAGGTAACTGGCTTCAGCAGAGCGCAGATACCAAATACTGTTCTTCTAGTGTAGCCGTAGTTAGGCCACCACTTCAAGAACTCTGTAGCACCGCCTACATACCTCGCTCTGCTAATCCTGTTACCAGTGGCTGCTGCCAGTGGCGATAAGTCGTGTCTTACCGGGTTGGACTCAAGACGATAGTTACCGGATAAGGCGCAGCGGTCGGGCTGAACGGGGGGTTCGTGCACACAGCCCAGCTTGGAGCGAACGACCTACACCGAACTGAGATACCTACAGCGTGAGCTATGAG…	This study
pPB-donor-GFP	gtggcacttttcggggaaatgtgcgcggaacccctatttgtttatttttctaaatacattcaaatatgtatccgctcatgagacaataaccctgataaatgcttcaataatattgaaaaaggaagagtatgagtattcaacatttccgtgtcgcccttattcccttttttgcggcattttgccttcctgtttttgctcacccagaaacgctggtgaaagtaaaagatgctgaagatcagttgggtgcacgagtgggttacatcgaactggatctcaacagcggtaagatccttgagagttttcgccccgaagaacgttttccaatgatgagcacttttaaagttctgctatgtggcgcggtattatcccgtattgacgccgggcaagagcaactcggtc…	This study
pPB-donor-shRNA-CP	gtggcacttttcggggaaatgtgcgcggaacccctatttgtttatttttctaaatacattcaaatatgtatccgctcatgagacaataaccctgataaatgcttcaataatattgaaaaaggaagagtatgagtattcaacatttccgtgtcgcccttattcccttttttgcggcattttgccttcctgtttttgctcacccagaaacgctggtgaaagtaaaagatgctgaagatcagttgggtgcacgagtgggttacatcgaactggatctcaacagcggtaagatccttgagagttttcgccccgaagaacgttttccaatgatgagcacttttaaagttctgctatgtggcgcggtattatcccgtattgacgccgggcaagagcaactcggtc…	This study
pPB-donor-shRNA-RdRp	gtggcacttttcggggaaatgtgcgcggaacccctatttgtttatttttctaaatacattcaaatatgtatccgctcatgagacaataaccctgataaatgcttcaataatattgaaaaaggaagagtatgagtattcaacatttccgtgtcgcccttattcccttttttgcggcattttgccttcctgtttttgctcacccagaaacgctggtgaaagtaaaagatgctgaagatcagttgggtgcacgagtgggttacatcgaactggatctcaacagcggtaagatccttgagagttttcgccccgaagaacgttttccaatgatgagcacttttaaagttctgctatgtggcgcggtattatcccgtattgacgccgggcaagagcaactcggtc…	This study
pPB-helper-promoter	CTAAATTGTAAGCGTTAATATTTTGTTAAAATTCGCGTTAAATTTTTGTTAAATCAGCTCATTTTTTAACCAATAGGCCGAAATCGGCAAAATCCCTTATAAATCAAAAGAATAGACCGAGATAGGGTTGAGTGTTGTTCCAGTTTGGAACAAGAGTCCACTATTAAAGAACGTGGACTCCAACGTCAAAGGGCGAAAAACCGTCTATCAGGGCGATGGCCCACTACGTGAACCATCACCCTAATCAAGTTTTTTGGGGTCGAGGTGCCGTAAAGCACTAAATCGGAACCCTAAAGGGAGCAAGCTgcaaatctattgcattagacaaccatCACAAAATCTActttctaaatcaaatttataataacgACCTATGTAGAAATATCTTTAACGAGCAAT…	This study
Primer	Sequences (5’-3’)	Identifier
hyPB promoter-F	CCCTAAAGGGAGCAAGCTGCAAATCTATTGCATTAGACAACCATC	Sangon Biotech
hyPB promoter-R	ATCCCCCGGGCTGCAGGAATTCGGTGGCTGATACCAAATGATTC	Sangon Biotech
pBac-F	CAATTCTAATTGGGGTAAGTTTTCCCG	Sangon Biotech
pBac-R	GGATCCACTAGTTCTAGAGCGG	Sangon Biotech
promoter-F	GCCGCTCTAGAACTAGTGGATCCGCAAATCTATTGCATTAGACAA	Sangon Biotech
promoter-R	AAAACTTACCCCAATTAGAATTGGGTGGCTGATACCAAATGATTC	Sangon Biotech
shRNA-cp-F	AGCGCTGCAACAAGCGTACTAGCAAGTCTCGAGACTTGCTAGTACGCTTGTTGCTTTTT	Sangon Biotech
shRNA-cp-R	AGCGCTAAAAAGCAACAAGCGTACTAGCAAGTCTCGAGACTTGCTAGTACGCTTGTTGC	Sangon Biotech
shRNA-RdRp-F	AGCGCTGCGATCGAGTTGAAGGCTATCCTCGAGGATAGCCTTCAACTCGATCGCTTTTT	Sangon Biotech
shRNA-RdRp-R	AGCGCTAAAAAGCGATCGAGTTGAAGGCTATCCTCGAGGATAGCCTTCAACTCGATCGC	Sangon Biotech
promoter test-F	CTCAAGATCAGCTTCCCCTC	Sangon Biotech
promoter test-R	GGCCTGCTTGGATGTGAAC	Sangon Biotech
GFP test-F	GCCACAAGTTCAGCGTGTCCG	Sangon Biotech
GEP test-R	GGTCTTTGCTCAGGGCGGAC	Sangon Biotech
shRNAtest-R	GAGTTTGGACAAACCACAACTAGA	Sangon Biotech
shCPtest-F	TGTTGCTTTTTGATCCACCGGA	Sangon Biotech
shRdRptest-F	ATCGCTTTTTGATCCACCGGA	Sangon Biotech
cp-top	GCAACAAGCGTACTAGCAAGTCTCGAGACTTGCTAGTACGCTTGTTGCTTTTT	Sangon Biotech
cp-bottom	AAAAAGCAACAAGCGTACTAGCAAGTCTCGAGACTTGCTAGTACGCTTGTTGC	Sangon Biotech
rdrp-top	GCGATCGAGTTGAAGGCTATCCTCGAGGATAGCCTTCAACTCGATCGCTTTTT	Sangon Biotech
rdrp-bottom	AAAAAGCGATCGAGTTGAAGGCTATCCTCGAGGATAGCCTTCAACTCGATCGC	Sangon Biotech
shRNA	Target gene / region	Sense strand (5′–3′)	Antisense strand (5′–3′)	Loop	Full shRNA cassette sequence (5′–3′)
RdRp-117-shRNA	GCGATCGAGTTGAAGGCTATC	GCGATCGAGTTGAAGGCTATC	GATAGCCTTCAACTCGATCGC	CTCGAG	AGCGCTGCGATCGAGTTGAAGGCTATCCTCGAGGATAGCCTTCAACTCGATCGCTTTTT
Cp-268-shRNA	GCAACAAGCGTACTAGCAAGT	GCAACAAGCGTACTAGCAAGT	ACTTGCTAGTACGCTTGTTGC	CTCGAG	AGCGCTGCAACAAGCGTACTAGCAAGTCTCGAGACTTGCTAGTACGCTTGTTGCTTTTT

## Sheet: Table S2
supplimentary table 2: Genome assessment metrics
metric categories	entity	value
continuity	total contig number	607
	contig N50	1.58Mb
	longest contig length	9.48Mb
completeness	total genome size	155.85Mb
	BUSCO (genome-level)	0.841
	BUSCO (protein-level)	0.876
accuracy	consensus quality (QV)	56.3
	transcriptome mapping rate	0.9513
	genome mapping rate	0.9701
